# Supplementary material for: Prenatal cadmium exposure and male infertility in mice: A multi-generational mechanistic study
Source: Eco Environ Health. 2026 Jan 30;5(1):100217. doi: 10.1016/j.eehl.2026.100217 (PMC12914185; doi:10.1016/j.eehl.2026.100217)
Supplement: Multimedia component 2 [file mmc2.xlsx]

## Sheet: Table S1
Table S1. The primary antibodies were used in this study.
Antibodies	Source	Cat No.	IgG	Application	Dilution
CYP11A1	Santa Cruz	SC18043	G	WB	1: 500
Flag	Proteintech	20543-1-AP	R	WB	1: 1000
IGF2BP1	Proteintech	22803-1-AP	R	WB	1: 1000
IGF2BP2	Proteintech	11601-1-AP	R	WB	1: 1000
IGF2BP3	Proteintech	14642-1-AP	R	WB	1: 1000
LC3BⅠ/Ⅱ	CST	83506	M	WB	1: 1000
MVH	Abcam	ab13840	R	WB	1: 1000
METTL3	Abcam	ab195352	R	WB	1: 1000
METTL14	CST	51104S	R	WB	1: 1000
NR4A1	Abcam	ab13851	R	WB	1: 1000
NR4A1	Santa Cruz	SC365113	M	IP	1: 100
NR5A1	CST	12800S	R	WB	1: 1000
NOX4	Abcam	ab133303	R	WB	1: 1000
PSMD11	Proteintech	14786-1-AP	R	WB	1: 1000
PSMD11	Proteintech	14786-1-AP	R	IF	1: 200
p-eIF2α	CST	3398S	R	WB	1: 1000
RPN2	Proteintech	10576-1-AP	R	WB	1: 1000
RAPSN	Invitrogen	MA1-746	M	WB	1: 1000
RAPSN	Invitrogen	MA1-746	M	IF	1: 200
SOX9	Invitrogen	14-9765-82	M	WB	1: 1000
StAR	CST	8449S	R	WB	1: 1000
SOD2	Abcam	ab13534	R	WB	1: 1000
TSPO	Invitrogen	MA5-31966	R	WB	1: 1000
TRX	Proteintech	14999-1-AP	R	WB	1: 1000
Ub	CST	3933S	R	WB	1: 1000
YTHDC2	Proteintech	24744-1-AP	R	WB	1: 1000
YTHDC2	Abcam	ab220160	R	WB	1: 1000
YTHDC2	Proteintech	27779-1-AP	R	IF	1: 200
3β-HSD	Santa Cruz	SC515120	M	WB	1: 500
3β-HSD	Santa Cruz	SC515120	M	IF	1: 200
3β-HSD	Invitrogen	PA5-96905	R	IF	1: 200
17β-HSD	Santa Cruz	SC66850	R	WB	1: 1000
m6A	Synaptic Systems	202003	R	MeRIP	1: 250

## Sheet: Table S2
Table S2. The secondary antibodies were used in this study.
Antibodies	Source	Cat No.	Application	Dilution
Alexa Fluor® 488 AffiniPure™ Donkey Anti-Mouse IgG (H+L)	Jackson ImmunoResearch	715-545-150	IF	1: 200
Cy™3 AffiniPure™ Donkey Anti-Mouse IgG (H+L)	Jackson ImmunoResearch	715-165-150	IF	1: 200
Alexa Fluor® 488 AffiniPure™ Donkey Anti-Rabbit IgG (H+L)	Jackson ImmunoResearch	711-545-152	IF	1: 200
Cy™3 AffiniPure™ Donkey Anti-Rabbit IgG (H+L)	Jackson ImmunoResearch	711-165-152	IF	1: 200
Goat Anti-Mouse IgG, Peroxidase Conjugated, H+L	Biosharp	BL001A	WB	1:10000
Goat Anti-Rabbit IgG, Peroxidase Conjugated, H+L	Biosharp	BL003A	WB	1:10000

## Sheet: Table S3
Table S3. The list of primers used in RT-qPCR analysis.
Terms	Species	Primers	Sequences (5’ to 3’)
Tspo	Mouse	Forward	TTTGCCACCGTGCTCAACTA
		Reverse	CAGCAGGCCCAATGGTCATA
Star	Mouse	Forward	TGTCAAGGAGATCAAGGTCCTG
		Reverse	CGATAGGACCTGGTTGATGAT
Cyp11a1	Mouse	Forward	AGGTCCTTCAATGAGATCCCTT
		Reverse	TCCCTGTAAATGGGGCCATAC
17β-hsd	Mouse	Forward	TGGCTGTTCGCCTAGCTTC
		Reverse	GGCCTCCAACAATGGTCCC
Nr4a1	Mouse	Forward	ATGCCTCCCCTACCAATCTTC
		Reverse	CACCAGTTCCTGGAACTTGGA
Rapsn	Mouse	Forward	TTTGCCGTGGTCCAGATTGAT
		Reverse	CAGGTTCAGGTAGCTTTCGAG

## Sheet: Table S4
Table S4. The list of primers used in MeRIP-qPCR analysis.
Terms	Species	Primers	Sequences (5’ to 3’)
Rapsn site1.1	Mouse	Forward	GCCACGGTCTTTCCGAGTG
		Reverse	CTGGACCACGGCAAACTTC
Rapsn site1.2	Mouse	Forward	CAGCCACGGTCTTTCCGAG
		Reverse	GACCACGGCAAACTTCAGCA
Rapsn site2.1	Mouse	Forward	AGTTTGCCGTGGTCCAGATT
		Reverse	CTTCTGGAAGAGGCTGAGGC
Rapsn site2.2	Mouse	Forward	AAGTTTGCCGTGGTCCAGATT
		Reverse	GGCAGGTCTTGCAGTAGGAG
Rapsn site3.1	Mouse	Forward	GCAATGCTTTCCTGGGCCTC
		Reverse	GCAATCTTCATGGACTCCTCAC
Rapsn site3.2	Mouse	Forward	GGCAATGCTTTCCTGGGC
		Reverse	TCTTCATGGACTCCTCACAAC
Rapsn site4.1	Mouse	Forward	GGGACCTGGAGACAGCCTT
		Reverse	CTGTTCCTCTCCCCGATGGA
Rapsn site4.2	Mouse	Forward	GGGACCTGGAGACAGCCT
		Reverse	TGCGGTAGATGCTCTCACTC

## Sheet: Table S5
Table S5. The sequences of Ythhdc2 and control siRNAs
Terms	Species	Primers	Sequences (5’ to 3’)	Cat No.
YTHDC2 siRNA1	Mouse	Forward	GCCUGCCUUUCUGACAUAUTT	14686-7109
		Reverse	AUAAGUCAGAAAGGCAGGCTT
YTHDC2 siRNA2	Mouse	Forward	GCCAAGUAGAGCAGUUAAUTT	14686-7112
		Reverse	AUUAACUGCUCUACUUGGCTT
Scrambled siRNA	Mouse	Forward	UUCUCCGAACGUGUCACGUTT	14686-7101
		Reverse	ACGUGACACGUUCGGAGAATT

## Sheet: Table S6
				Data for Figure 1B				Data for Figure 1C
				Group	The rate of F1 males without offspring			Group	The rate of pregnant mice without offspring
					without offspring	with offspring			without offspring	with offspring
				Control	0	15		Control	2	28
				High-Cd (150 mg/L)	4	11		High-Cd (150 mg/L)	8	15
Data for Figure 1D				Data for Figure 1E			Data for Figure 1F			Data for Figure 1G
Group	Mating days	F1 male accumulated first mating rate (%)		Group	F1 testicular descent rate of in each litter (%)		Group	AGD of F1 males (mm)		Group	AGI of F1 males
Control	0	0		Control	80		Control	12.81		Control	5.19271
Control	1	40		Control	100		Control	13.36		Control	5.2743
Control	2	73.3333		Control	100		Control	12.77		Control	5.23601
Control	3	86.6667		Control	80		Control	12.82		Control	5.13593
Control	4	100		Control	100		Control	12.84		Control	5.09053
Control	5	100		Control	100		Control	12.87		Control	5.21602
Control	6	100		Control	100		Control	12.64		Control	5.2362
Control	7	100		Control	80		Control	12.63		Control	5.06827
High-Cd（150mg/L）	0	0		Control	75		Control	12.41		Control	4.98294
High-Cd（150mg/L）	1	20		Control	100		Control	12.41		Control	5.11281
High-Cd（150mg/L）	2	40		Control	80		Control	12.154		Control	5.45508
High-Cd（150mg/L）	3	66.6667		Control	100		Control	11.504		Control	4.95428
High-Cd（150mg/L）	4	80		Control	100		Control	12.9		Control	5.4607
High-Cd（150mg/L）	5	80		Control	100		Control	13.118		Control	5.56218
High-Cd（150mg/L）	6	93.3333		Control	100		Control	11.844		Control	5.11162
High-Cd（150mg/L）	7	100		Ligh-Cd (50 mg/L)	80		Ligh-Cd (50 mg/L)	11.874		Ligh-Cd (50 mg/L)	4.87387
				Ligh-Cd (50 mg/L)	25		Ligh-Cd (50 mg/L)	12.196		Ligh-Cd (50 mg/L)	4.95406
				Ligh-Cd (50 mg/L)	60		Ligh-Cd (50 mg/L)	12.036		Ligh-Cd (50 mg/L)	4.95642
				Ligh-Cd (50 mg/L)	100		Ligh-Cd (50 mg/L)	11.644		Ligh-Cd (50 mg/L)	4.81525
				Ligh-Cd (50 mg/L)	80		Ligh-Cd (50 mg/L)	11.672		Ligh-Cd (50 mg/L)	4.82002
				Ligh-Cd (50 mg/L)	100		Ligh-Cd (50 mg/L)	12.158		Ligh-Cd (50 mg/L)	4.92109
				Ligh-Cd (50 mg/L)	100		Ligh-Cd (50 mg/L)	11.905		Ligh-Cd (50 mg/L)	4.87762
				Ligh-Cd (50 mg/L)	75		Ligh-Cd (50 mg/L)	11.852		Ligh-Cd (50 mg/L)	4.87838
				Ligh-Cd (50 mg/L)	80		Ligh-Cd (50 mg/L)	12.468		Ligh-Cd (50 mg/L)	5.31597
				Ligh-Cd (50 mg/L)	60		Ligh-Cd (50 mg/L)	11.443		Ligh-Cd (50 mg/L)	4.71272
				Ligh-Cd (50 mg/L)	100		Ligh-Cd (50 mg/L)	11.278		Ligh-Cd (50 mg/L)	4.69284
				Ligh-Cd (50 mg/L)	80		Ligh-Cd (50 mg/L)	10.844		Ligh-Cd (50 mg/L)	4.67753
				Ligh-Cd (50 mg/L)	100		Ligh-Cd (50 mg/L)	10.15		Ligh-Cd (50 mg/L)	4.29045
				Ligh-Cd (50 mg/L)	75		Ligh-Cd (50 mg/L)	11.256		Ligh-Cd (50 mg/L)	4.88151
				Ligh-Cd (50 mg/L)	66.6667		Ligh-Cd (50 mg/L)	11.134		Ligh-Cd (50 mg/L)	4.80006
				High-Cd (150 mg/L)	40		High-Cd (150 mg/L)	11.214		High-Cd (150 mg/L)	4.67295
				High-Cd (150 mg/L)	40		High-Cd (150 mg/L)	10.492		High-Cd (150 mg/L)	4.47596
				High-Cd (150 mg/L)	20		High-Cd (150 mg/L)	10.746		High-Cd (150 mg/L)	4.50637
				High-Cd (150 mg/L)	20		High-Cd (150 mg/L)	11.185		High-Cd (150 mg/L)	4.68395
				High-Cd (150 mg/L)	40		High-Cd (150 mg/L)	11.294		High-Cd (150 mg/L)	4.75259
				High-Cd (150 mg/L)	0		High-Cd (150 mg/L)	11.648		High-Cd (150 mg/L)	4.70843
				High-Cd (150 mg/L)	60		High-Cd (150 mg/L)	11.07		High-Cd (150 mg/L)	4.55227
				High-Cd (150 mg/L)	60		High-Cd (150 mg/L)	11.354		High-Cd (150 mg/L)	4.59567
				High-Cd (150 mg/L)	40		High-Cd (150 mg/L)	10.638		High-Cd (150 mg/L)	4.67797
				High-Cd (150 mg/L)	20		High-Cd (150 mg/L)	11.394		High-Cd (150 mg/L)	4.8658
				High-Cd (150 mg/L)	20		High-Cd (150 mg/L)	10.862		High-Cd (150 mg/L)	4.76301
				High-Cd (150 mg/L)	20		High-Cd (150 mg/L)	11.234		High-Cd (150 mg/L)	4.77526
				High-Cd (150 mg/L)	20		High-Cd (150 mg/L)	11.073		High-Cd (150 mg/L)	4.8278
				High-Cd (150 mg/L)	60		High-Cd (150 mg/L)	10.812		High-Cd (150 mg/L)	4.73842
				High-Cd (150 mg/L)	60		High-Cd (150 mg/L)	11.406		High-Cd (150 mg/L)	4.7461
Data for Figure 1H					Data for Figure 1I				Data for Figure 1J
Pathway	Enrichment	P value	Count		Group	PND35-Serum T (ng/ml)	PND70-Serum T (ng/ml)		Group	PND35-Testicular T (ng/mg)	PND70-Testicular T (ng/mg)
Developmental maturation	2.82379	0.00150041	13		Control	4.29903	12.4073		Control	3.94641	6.83293
System development	2.13182	0.00738207	93		Control	4.47467	9.3873		Control	2.9444	4.19512
Prostate gland development	2.07856	0.00834526	8		Control	1.94587	12.7144		Control	2.26011	6.47544
Multicellular organismal development	2.02956	0.00934205	48		Control	2.55318	21.6875		Control	2.28093	6.21831
Sterol biosynthetic process	2.02251	0.00949482	8		Control	2.49821	23.2766		Control	2.16859	6.88596
Tissue development	1.68291	0.0207533	41		Control	5.62692	12.4578		Control	2.8276	6.40269
Steroid esterification	1.67903	0.0209395	4		Control	5.43121	14.6724		Control	2.54992	5.30518
Sterol esterification	1.67903	0.0209395	4		Ligh-Cd (50 mg/L)	3.27344	6.67795		Ligh-Cd (50 mg/L)	2.00445	3.49388
Response to testosterone	1.5284	0.0296211	8		Ligh-Cd (50 mg/L)	1.30049	16.3883		Ligh-Cd (50 mg/L)	2.03718	4.4978
Steroid biosynthetic process	1.44716	0.0357143	10		Ligh-Cd (50 mg/L)	2.57729	20.6405		Ligh-Cd (50 mg/L)	2.22855	4.69507
					Ligh-Cd (50 mg/L)	2.22194	5.92231		Ligh-Cd (50 mg/L)	1.75471	5.71787
					Ligh-Cd (50 mg/L)	3.82795	6.71863		Ligh-Cd (50 mg/L)	1.83907	4.75163
					Ligh-Cd (50 mg/L)	2.34347	10.4455		Ligh-Cd (50 mg/L)	1.88716	3.97753
					Ligh-Cd (50 mg/L)	1.49389	10.6452		Ligh-Cd (50 mg/L)	1.89612	4.48944
					High-Cd (150 mg/L)	1.80066	7.01439		High-Cd (150 mg/L)	1.47089	2.42294
					High-Cd (150 mg/L)	1.24035	8.93156		High-Cd (150 mg/L)	1.45662	2.56618
					High-Cd (150 mg/L)	1.32352	5.87239		High-Cd (150 mg/L)	1.73936	3.41427
					High-Cd (150 mg/L)	2.05088	11.3222		High-Cd (150 mg/L)	1.41793	2.8887
					High-Cd (150 mg/L)	1.14419	9.02645		High-Cd (150 mg/L)	1.60438	3.11482
					High-Cd (150 mg/L)	1.08452	6.94934		High-Cd (150 mg/L)	1.48168	2.60097
					High-Cd (150 mg/L)	1.42246	11.8708		High-Cd (150 mg/L)	1.42974	2.27826
Data for Figure 1K																		Data for Figure 1L
Group	PND35-TSPO/β-Actin								PND35-CYP11A1/β-Actin									Group	PND70-TSPO/β-Actin								PND70-CYP11A1/β-Actin
	TSPO	β-Actin	TSPO/β-Actin	Mean	Normalized data	Mean	P value	VS	CYP11A1	β-Actin	CYP11A1/β-Actin	Mean	Normalized data	Mean	P value	VS			TSPO	β-Actin	TSPO/β-Actin	Mean	Normalized data	Mean	P value	VS	CYP11A1	β-Actin	CYP11A1/β-Actin	Mean	Normalized data	Mean	P value	VS
Control	537.882	830.506	0.647655	0.793018	0.816696	1			792.537	830.506	0.954282	0.973133	0.980628	1				Control	1062.43	887.553	1.19704	1.20317	0.994901	1			1080.05	887.553	1.21689	1.16341	1.04596	1
Control	696.015	703.268	0.989687		1.248				704.716	703.268	1.00206		1.02972					Control	990.328	819.681	1.20819		1.00417				987.931	819.681	1.20526		1.03597
Control	533.606	826.387	0.64571		0.814243				780.215	826.387	0.944127		0.970194					Control	1068.18	891.319	1.19842		0.996052				949.648	891.319	1.06544		0.915788
Control	621.841	699.467	0.889021		1.12106				693.916	699.467	0.992064		1.01945					Control	995.38	823.279	1.20904		1.00488				959.999	823.279	1.16607		1.00228
Ligh-Cd（50 mg/L/day)	369.687	631.183	0.585705	0.456965	0.738577	0.576236	0.025581	Ligh-Cdvs Ctrl	377.475	631.183	0.598044	0.454089	0.614555	0.466625	0.000642215	Ligh-Cdvs Ctrl		Ligh-Cd（50 mg/L/day)	548.257	676.505	0.810426	0.71186	0.673574	0.591652	0.000152099	Ligh-Cdvs Ctrl	487.504	676.505	0.720621	0.700098	0.619402	0.601762	1.44886e-05	Ligh-Cdvs Ctrl
Ligh-Cd（50 mg/L/day)	241.281	727.94	0.331458		0.41797				236.216	727.94	0.324499		0.333458					Ligh-Cd（50 mg/L/day)	440.901	723.827	0.609125		0.506266				521.627	723.827	0.720651		0.619428
Ligh-Cd（50 mg/L/day)	365.803	627.501	0.582952		0.735105				365.786	627.501	0.582925		0.599019					Ligh-Cd（50 mg/L/day)	553.986	679.845	0.814871		0.677268				459.892	679.845	0.676466		0.581449
Ligh-Cd（50 mg/L/day)	237.37	724.247	0.327747		0.41329				225.159	724.247	0.310887		0.31947					Ligh-Cd（50 mg/L/day)	445.91	727.402	0.613017		0.509501				496.563	727.402	0.682654		0.586767
High-Cd（150 mg/L/day)	125.988	792.178	0.15904	0.152734	0.20055	0.192598	0.00611775	High-Cd vs Ctrl	151.248	792.178	0.190926	0.176625	0.196198	0.181502	0.0126899	High-Cd vs Ctrl		High-Cd（150 mg/L/day)	210.866	705.007	0.299098	0.270602	0.248591	0.224907	0.00035191	High-Cd vs Ctrl	182.567	705.007	0.258958	0.228666	0.222584	0.196547	1.30857e-07	High-Cd vs Ctrl
High-Cd（150 mg/L/day)	130.809	867.613	0.150769		0.190121				152.006	867.613	0.175201		0.180038					High-Cd（150 mg/L/day)	169.184	716.908	0.235991		0.196141				145.865	716.908	0.203464		0.174886
High-Cd（150 mg/L/day)	121.904	788.379	0.154627		0.194985				140.411	788.379	0.178101		0.183018					High-Cd（150 mg/L/day)	215.519	708.42	0.304225		0.252852				164.534	708.42	0.232255		0.199633
High-Cd（150 mg/L/day)	126.501	863.499	0.146498		0.184735				140.123	863.499	0.162273		0.166753					High-Cd（150 mg/L/day)	175.114	720.354	0.243094		0.202044				158.467	720.354	0.219985		0.189085

## Sheet: Table S7
Data for Figure 2A
Group	PND70-NR4A1/β-Actin								PND70-NR5A1/β-Actin								PND70-LHCGR/β-Actin
	NR4A1	β-Actin	NR4A1/β-Actin	Mean	Normalized data	Mean	P value	VS	NR5A1	β-Actin	NR5A1/β-Actin	Mean	Normalized data	Mean	P value	VS	LHCGR	β-Actin	LHCGR/β-Actin	Mean	Normalized data	Mean	P value	VS
Control	1332.03	926.925	1.43704	1.51045	0.951399	1			854.25	926.925	0.921596	0.800393	1.15143	1			1552.51	1903.35	0.815675	1.1207	0.727824	1
Control	1217.54	921.511	1.32125		0.874735				793.874	921.511	0.861491		1.07634				1769.83	1264.68	1.39943		1.24871
Control	1892.81	1032.55	1.83314		1.21364				780.874	1032.55	0.756258		0.944859				2308.71	1628.43	1.41776		1.26506
Control	1388.15	957.09	1.45038		0.96023				633.809	957.09	0.662225		0.827376				1610.68	1895.03	0.849949		0.758407
Ligh-Cd (50 mg/L)	1038.1	1019.9	1.01784	0.858446	0.673866	0.568337	0.00187441	Ligh-Cd vs Ctrl	788.247	1019.9	0.772868	0.884987	0.965611	1.10569	0.580241	Ligh-Cd vs Ctrl	1681.92	1223.09	1.37515	1.2493	1.22704	1.11474	0.506849	Ligh-Cd vs Ctrl
Ligh-Cd (50 mg/L)	804.132	995.603	0.807684		0.53473				610.503	995.603	0.6132		0.766124				1975.76	1440.61	1.37147		1.22376
Ligh-Cd (50 mg/L)	860.622	1048.96	0.820449		0.543181				960.781	1048.96	0.915933		1.14435				2005.13	1708.51	1.17362		1.04722
Ligh-Cd (50 mg/L)	682.218	865.969	0.787809		0.521571				1072.02	865.969	1.23795		1.54667				2030.16	1885.11	1.07694		0.960954
High-Cd (150 mg/L)	615.553	957.665	0.642764	0.473712	0.425544	0.313623	0.00403965	High-Cd vs Ctrl	1271.66	957.665	1.32788	1.19262	1.65904	1.49004	0.10286	High-Cd vs Ctrl	2674.41	1643.47	1.6273	1.54884	1.45203	1.38202	0.0460104	High-Cd vs Ctrl
High-Cd (150 mg/L)	449.469	1013.27	0.44358		0.293674				1061.7	1013.27	1.04779		1.3091				2398.86	1614.57	1.48575		1.32574
High-Cd (150 mg/L)	338.838	1052.85	0.32183		0.213069				1436.62	1052.85	1.36451		1.7048				2311.04	1559.79	1.48163		1.32206
High-Cd (150 mg/L)	431.953	887.562	0.486674		0.322204				914.437	887.562	1.03028		1.28722				2150.57	1343.55	1.60067		1.42827
Data for Figure 2B								Data for Figure 2C
Term			Enrichment	P value	Count	Class		Group	PND70-NR4A1/β-Actin (Primary Ligh-Cd s)								PND70-Ub/β-Actin (Primary Ligh-Cd s)
Protein modification process			1.63026	0.023428	44	BP			NR4A1	β-Actin	NR4A1/β-Actin	Mean	Normalized data	Mean	P value	VS	Ub	β-Actin	Ub/β-Actin	Mean	Normalized data	Mean	P value	VS
Macromolecule modification			1.4719	0.0337365	45	BP		Control	752.855	1600.44	0.470406	0.44765	1.05083	1			1135.61	1600.44	0.709562	0.727453	0.975405	1
Negative regulation of biosynthetic process			3.68798	0.000205124	30	BP		Control	672.522	1514.14	0.444161		0.992206				1178.9	1514.14	0.778592		1.0703
Negative regulation of RNA metabolism			3.26496	0.000543302	26	BP		Control	761.066	1605.34	0.474083		1.05905				1087.31	1605.34	0.677306		0.931064
Regulation of multicellular organismal process			4.88388	1.30652e-05	55	BP		Control	610.426	1518.66	0.40195		0.897912				1130.42	1518.66	0.744354		1.02323
Transcription factor binding			2.22999	0.0058886	14	MF		Ligh-Cd (50 mg/L)	385.028	1437.92	0.267767	0.231351	0.598163	0.516813	0.000241687	Ligh-Cd vs Ctrl	3461.22	1437.92	2.40711	2.23609	3.30895	3.07386	2.90883e-06	Ligh-Cd vs Ctrl
Molecular function regulator			2.92342	0.00119282	50	MF		Ligh-Cd (50 mg/L)	276.238	1423.43	0.194065		0.43352				2996.13	1423.43	2.10487		2.89347
Ubiquitin-like protein transferase activity			1.685	0.00206538	8	MF		Ligh-Cd (50 mg/L)	392.871	1442.19	0.272413		0.608541				3411.42	1442.19	2.36545		3.25169
Ubiquitin-like protein ligase binding			1.38504	0.0412064	6	MF		Ligh-Cd (50 mg/L)	272.939	1427.81	0.191159		0.427027				2951.21	1427.81	2.06694		2.84134
mRNA 5'-UTR binding			1.6483	0.0224748	2	MF		High-Cd (150 mg/L)	120.803	1311.77	0.092092	0.0807443	0.205723	0.180374	0.000794848	High-Cd vs Ctrl	5236.72	1311.77	3.99211	3.90259	5.48779	5.36472	2.35189e-06	High-Cd vs Ctrl
								High-Cd (150 mg/L)	96.708	1501.99	0.0643867		0.143833				5801.89	1501.99	3.86281		5.31005
								High-Cd (150 mg/L)	132.333	1316.08	0.100551		0.22462				5187.15	1316.08	3.94135		5.41801
								High-Cd (150 mg/L)	99.3749	1506.88	0.0659476		0.14732				5747.33	1506.88	3.81407		5.24304
Data for Figure 2D
Group	PND35-NR4A1/β-Actin(Primary Ligh-Cd s)								PND35-Ub/β-Actin(Primary Ligh-Cd s)
	NR4A1	β-Actin	NR4A1/β-Actin	Mean	Normalized data	Mean	P value	VS	Ub	β-Actin	Ub/β-Actin	Mean	Normalized data	Mean	P value	VS
Control	876.435	841.597	1.0414	0.744803	1.39822	1			779.855	841.597	0.926638	0.773073	1.19864	1
Control	578.589	1025.26	0.564331		0.757692				812.672	1025.26	0.792645		1.02532
Control	778.622	862.594	0.902652		1.21193				671.409	862.594	0.77836		1.00684
Control	491.821	1044.58	0.470834		0.632159				621.155	1044.58	0.594648		0.769201
Ligh-Cd (50 mg/L)	367.145	902.214	0.406937	0.377103	0.546369	0.506313	0.0354063	Ligh-Cd vs Ctrl	3105.78	902.214	3.4424	3.19552	4.45288	4.13353	1.82641e-06	Ligh-Cd vs Ctrl
Ligh-Cd (50 mg/L)	343.008	909.853	0.376993		0.506165				3034.07	909.853	3.33469		4.31355
Ligh-Cd (50 mg/L)	340.973	921.55	0.37		0.496776				2808.78	921.55	3.04789		3.94257
Ligh-Cd (50 mg/L)	328.996	928.101	0.354484		0.475943				2744.48	928.101	2.95709		3.82511
High-Cd (150 mg/L)	107.348	901.483	0.119079	0.116166	0.15988	0.155969	3.06206e-06	High-Cd vs Ctrl	4940.71	901.483	5.48065	4.71674	8.08943	7.10129	0.000664555	High-Cd vs Ctrl
High-Cd (150 mg/L)	114.252	955.974	0.119514		0.160464				4189.25	955.974	4.38218		6.66852
High-Cd (150 mg/L)	129.421	922.984	0.14022		0.188265				4651.31	922.984	5.03943		7.5187
High-Cd (150 mg/L)	83.8449	976.65	0.0858495		0.115265				3872.13	976.65	3.9647		6.1285
Data for Figure 2G				Data for Figure 2H
Group	Serum T (ng/ml)-Sera	Serum T (ng/ml)-Testes		Group	NR4A1/β-Actin							TSPO/β-Actin							CYP11A1/β-Actin
Control	11.3536	5.03744			NR4A1	β-Actin	NR4A1/β-Actin	Normalized data	Mean	P value	VS	TSPO	β-Actin	TSPO/β-Actin	Normalized data	Mean	P value	VS	CYP11A1	β-Actin	CYP11A1/β-Actin	Normalized data	Mean	P value	VS
Control	23.3479	5.76184		Control	1118.28	797.947	1.40145	0.998669	1			1123.22	797.947	1.40764	1.31039	1			1299.44	797.947	1.62848	1.23788	1
Control	12.5411	4.3452		Control	1321.68	950.25	1.39087	0.991134				932.445	950.25	0.981262	0.913472				1113.93	950.25	1.17225	0.891084
Control	14.4553	7.61333		Control	1246.62	879.371	1.41762	1.0102				733.161	879.371	0.833734	0.776135				1007.66	879.371	1.14588	0.871038
Control	19.7015	3.92333		MG132 (1 μg/per testis/5 days)	1307.98	827.989	1.5797	1.12569	1.04752	0.529377	MG132 vs Ctrl	852.786	827.989	1.02995	0.958794	0.927118	0.70506	MG132 vs Ctrl	1179.85	827.989	1.42495	1.08317	1.00785	0.956079	MG132 vs Ctrl
Control	11.5576	5.33623		MG132 (1 μg/per testis/5 days)	1155.88	744.307	1.55296	1.10664				837.72	744.307	1.1255	1.04775				1031.82	744.307	1.38629	1.05378
MG132 (1 μg/per testis/5 days)	15.0335	3.54494		MG132 (1 μg/per testis/5 days)	1087.51	851.395	1.27733	0.910227				708.628	851.395	0.832314	0.774813				993.017	851.395	1.16634	0.886589
MG132 (1 μg/per testis/5 days)	11.5576	5.58188		High-Cd (150 mg/L)	309.524	933.401	0.331609	0.236304	0.256667	3.28521e-06	High-Cd vs Ctrl	220.161	933.401	0.23587	0.219575	0.197485	0.00759667	High-Cd vs Ctrl	357.506	933.401	0.383014	0.291147	0.326846	0.00542537	High-Cd vs Ctrl
MG132 (1 μg/per testis/5 days)	13.7749	5.37718		High-Cd (150 mg/L)	294.963	882.785	0.334128	0.2381				154.309	882.785	0.174797	0.162721				450.879	882.785	0.510746	0.388242
MG132 (1 μg/per testis/5 days)	17.1497	4.62051		High-Cd (150 mg/L)	378.648	912.813	0.414814	0.295596				206.073	912.813	0.225756	0.21016				361.633	912.813	0.396174	0.30115
MG132 (1 μg/per testis/5 days)	8.67035	3.62847		High-Cd +MG132	848.094	760.484	1.1152	0.794693	0.745674	0.000248824	High-Cd +MG132 vs High-Cd	539.425	760.484	0.709318	0.660315	0.754388	0.0121595	High-Cd +MG132 vs High-Cd	601.816	760.484	0.791359	0.601548	0.718111	0.0178772	High-Cd +MG132 vs High-Cd
MG132 (1 μg/per testis/5 days)	14.1776	4.5506		High-Cd +MG132	797.789	837.319	0.95279	0.678958				537.371	837.319	0.641776	0.597439				709.49	837.319	0.847335	0.644098
High-Cd (150 mg/L)	8.46546	2.67702		High-Cd +MG132	710.606	663.344	1.07125	0.763371				716.427	663.344	1.08002	1.00541				792.97	663.344	1.19541	0.908688
High-Cd (150 mg/L)	6.50071	1.81222
High-Cd (150 mg/L)	6.18494	3.27505
High-Cd (150 mg/L)	11.3536	2.57533
High-Cd (150 mg/L)	11.0568	2.85367
High-Cd (150 mg/L)	4.6714	2.85367
High-Cd +MG132	11.2534	3.6341
High-Cd +MG132	14.886	4.85314
High-Cd +MG132	7.65072	3.99996
High-Cd +MG132	10.1415	3.55889
High-Cd +MG132	12.3128	3.57545
High-Cd +MG132	12.5411	3.57545

## Sheet: Table S8
Data for Figure 3A								Data for Figure 3B
GeneSymbol	Expression level							Group	Relative Rapsn level
	Control	Control	Control	High-Cd (150 mg/L)	High-Cd (150 mg/L)	High-Cd (150 mg/L)		Control	0.513853
Rapsn	-1.91389	-2.16072	-1.63963	-1.07593	-1.17792	-0.70885		Control	1.67511
Smurf1	2.40413	2.9417	2.85002	3.35318	3.10517	3.30288		Control	0.688874
Ttc3	2.83372	2.62621	2.72049	2.94197	3.11607	3.20005		Control	1.12216
Syvn1	-0.701644	0.266353	-0.0123714	0.431142	0.388131	0.337012		Ligh-Cd (50 mg/L)	3.44542
March1	-1.82036	-0.904576	-0.58955	-0.100222	-0.436969	-1.23305		Ligh-Cd (50 mg/L)	1.70554
Socs7	4.36489	5.08617	5.06439	5.28421	5.18514	5.4301		Ligh-Cd (50 mg/L)	3.27809
Stub1	4.46875	5.21764	5.12376	5.33098	5.26555	5.54892		Ligh-Cd (50 mg/L)	1.78029
Ube4a	-0.920457	-0.401719	-0.236888	-0.0484877	-0.0531774	-0.178196		High-Cd (150 mg/L)	3.6056
Dtx1	0.94193	0.565683	0.554155	0.80193	1.20661	1.16338		High-Cd (150 mg/L)	1.88024
Mdm2	3.92706	4.54718	4.3472	4.53497	4.45422	4.67666		High-Cd (150 mg/L)	3.22565
Wwp2	0.965606	1.52487	1.6235	1.68386	1.46856	1.75816		High-Cd (150 mg/L)	3.89215
Nedd4	4.62504	4.79406	4.92124	4.73675	5.16101	5.15559
Cbl	2.55165	2.93624	2.93408	3.02556	2.91493	3.00291
Fancg	0.807218	1.30938	1.51193	1.59623	1.39311	1.10646
Ube4b	3.23234	3.08476	3.05902	3.06583	3.26159	3.09185
Ranbp2	6.75256	6.77128	6.52519	6.50515	6.71267	6.83054
Bard1	4.96418	5.77015	5.58773	5.45715	5.68086	5.08929
Cblc	0.380293	-0.126474	-0.678202	-0.154832	-0.340615	-0.48976
Brca1	2.58668	2.33428	2.37721	2.12545	2.27052	2.21547
Ube3c	9.09976	4.00878	4.06234	4.3544	4.17981	4.18268
Data for Figure 3C
Group	PND70-RAPSN/β-Actin								PND35-RAPSN/β-Actin
	RAPSN	β-Actin	RAPSN/β-Actin	Mean	Normalized data	Mean	P value	VS	RAPSN	β-Actin	RAPSN/β-Actin	Mean	Normalized data	Mean	P value	VS
Control	183.901	768.792	0.239208	0.245005	0.976339	1			283.446	697.888	0.406148	0.31276	1.2986	1
Control	178.104	700.6	0.254217		1.0376				123.662	801.403	0.154307		0.493374
Control	186.062	808.704	0.230074		0.939057				308.859	806.755	0.38284		1.22407
Control	186.932	728.714	0.256523		1.04701				241.921	786.116	0.307742		0.983957
Ligh-Cd (50 mg/L)	340.131	842.66	0.40364	0.512161	4.16475	4.16973	1.60485e-08	Ligh-Cd vs Ctrl	673.092	881.969	0.76317	0.916652	2.44012	2.93085	0.00279099	Ligh-Cd vs Ctrl
Ligh-Cd (50 mg/L)	369.943	855.93	0.432212		4.36409				929.21	820.041	1.13313		3.623
Ligh-Cd (50 mg/L)	416.672	944.885	0.440976		3.99986				838.011	778.424	1.07655		3.4421
Ligh-Cd (50 mg/L)	457.305	592.504	0.771818		4.15021				584.204	842.08	0.693764		2.2182
High-Cd (150 mg/L)	777.114	787.646	0.986628	1.31308	6.02696	7.3594	0.00185175	High-Cd vs Ctrl	1205.98	839.666	1.43626	1.62813	4.59222	5.2057	0.00729206	High-Cd vs Ctrl
High-Cd (150 mg/L)	806.565	692.805	1.1642		6.75174				1127.55	842.379	1.33853		4.27973
High-Cd (150 mg/L)	1236.44	753.333	1.64129		8.699				1323.2	698.065	1.89553		6.06067
High-Cd (150 mg/L)	1314.48	900.202	1.46021		7.9599				1233.23	669.432	1.84221		5.89018
Data for Figure 3F
Group	PND35-RAPSN/β-Actin								PND35-Ub/β-Actin
	RAPSN	β-Actin	RAPSN/β-Actin	Mean	Normalized data	Mean	P value	VS	Ub	β-Actin	Ub/β-Actin	Mean	Normalized data	Mean	P value	VS
Control	92.0032	1344.69	0.0684196	0.0724551	0.944303	1			342.616	1344.69	0.254791	0.499123	0.510478	1
Control	81.8353	1034.75	0.0790872		1.09153				745.236	1034.75	0.72021		1.44295
Control	79.2465	1493.62	0.0530568		0.732271				358.366	1493.62	0.239931		0.480706
Control	89.0169	997.312	0.0892569		1.23189				779.459	997.312	0.78156		1.56587
Ligh-Cd (50 mg/L)	373.327	908.403	0.410971	0.518968	5.67208	7.16261	0.000259108	Ligh-Cd vs Ctrl	2442.28	908.403	2.68854	2.75321	5.38652	5.51609	9.96353e-06	Ligh-Cd vs Ctrl
Ligh-Cd (50 mg/L)	593.978	983.525	0.603928		8.3352				2516.13	983.525	2.55828		5.12555
Ligh-Cd (50 mg/L)	366.991	857.089	0.428183		5.90963				2471.06	857.089	2.88308		5.77629
Ligh-Cd (50 mg/L)	595.305	940.761	0.63279		8.73355				2712.16	940.761	2.88294		5.77601
High-Cd (150 mg/L)	1059.29	880.8	1.20264	0.963929	16.5984	13.3038	0.0347861	High-Cd vs Ctrl	3885.11	880.8	4.41089	4.34851	8.83728	8.71229	8.99501e-05	High-Cd vs Ctrl
High-Cd (150 mg/L)	757.39	1108.12	0.683492		9.43331				4455.28	1108.12	4.02058		8.05528
High-Cd (150 mg/L)	1049.22	836.486	1.25432		17.3117				3965.08	836.486	4.74016		9.49698
High-Cd (150 mg/L)	758.343	1060.23	0.715263		9.87181				4476.71	1060.23	4.2224		8.45963
Data for Figure 3H				Data for Figure 3I																										Data for Figure 3J
Group	Serum（ng/ml）	Testis（ng/mg）		Group	NR4A1/β-Actin								TSPO/β-Actin								RAPSN/β-Actin									Group	Nr4a1 mRNA level	Tspo mRNA level	Cy11a1 mRNA level
Control	12.6831	10.5973			NR4A1	β-Actin	NR4A1/β-Actin	Mean	Normalized data	Mean	P value	VS	TSPO	β-Actin	TSPO/β-Actin	Mean	Normalized data	Mean	P value	VS	RAPSN	β-Actin	RAPSN/β-Actin	Mean	Normalized data	Mean	P value	VS		pcDNA	0.93431	0.905471	0.91166
Control	14.9879	6.02163		Control	933.417	1725.74	0.54088	0.51521	1.04982	1			1107.78	1825.74	0.606758	0.74045	0.819445	1			65.4394	1120.13	0.0584211	0.0544923	1.0721	1				pcDNA	1.15155	0.984317	1.0595
Control	17.4845	10.1422		Control	858.032	1692.74	0.506889		0.98385				1423.06	1692.74	0.840685		1.13537				66.9374	1125.29	0.0594845		1.09161					pcDNA	0.914139	1.11021	1.02884
Control	19.1495	4.97725		Control	916.12	1810.41	0.506028		0.982179				1163.4	1810.41	0.642618		0.867875				55.3144	1117.08	0.049517		0.908697					pcDNA-RapsnWT	1.26437	0.346114	0.248695
Control	10.1595	4.52565		Control	851.381	1679.11	0.507042		0.984147				1463.75	1679.11	0.871739		1.17731				57.0853	1129.36	0.0505467		0.927593					pcDNA-RapsnWT	1.24942	0.279664	0.199842
Control	13.3656	3.5848		LV5-empty	853.986	1531.22	0.557714	0.524536	1.0825	1.0181	0.615356	LV5-empty vs Control	1344.57	1531.22	0.878101	0.848261	1.1859	1.1456	0.194851	LV5-empty vs Ctrl	58.4223	1123.22	0.0520131	0.0551549	0.954503	1.01216	0.91743	LV5-empty vs Ctrl		pcDNA-RapsnWT	1.54548	0.273724	0.426092
Control	19.7333	4.26134		LV5-empty	765.044	1555.69	0.49177		0.954505				1218.85	1555.69	0.78348		1.05811				71.04	1026.73	0.0691904		1.26973					pcDNA-Rapsn△RING	0.923521	1.17294	0.877635
Control	14.9878	4.01644		LV5-empty	820.281	1511.81	0.542581		1.05313				1385.16	1511.81	0.916224		1.23739				47.4826	1117.11	0.0425048		0.780015					pcDNA-Rapsn△RING	1.25992	0.929126	1.03757
LV5-empty	14.0391	7.73401		LV5-empty	788.523	1558.11	0.506077		0.982273				1270.23	1558.11	0.815241		1.10101				58.2356	1023.27	0.0569112		1.04439					pcDNA-Rapsn△RING	1.08859	0.933987	1.00331
LV5-empty	13.0886	3.66612		LV5-Rapsn	290.588	1801.04	0.161345	0.181135	0.313163	0.351575	2.0434e-06	LV5-Rapsn vs LV5-empty	412.388	1801.04	0.228973	0.198333	0.309234	0.267855	1.23634e-06	LV5-Rapsn vs LV5-empty	644.569	1406.99	0.458119	0.394747	8.40704	7.24409	3.07547e-05	LV5-Rapsn vs Ctrl
LV5-empty	16.445	7.0428		LV5-Rapsn	360.026	1734.98	0.207511		0.402769				292.951	1734.98	0.16885		0.228037				501.874	1455.14	0.344896		6.32927
LV5-empty	17.1318	9.23705		LV5-Rapsn	304.967	1888.29	0.161505		0.313474				414.44	1888.29	0.219479		0.296414				614.518	1411.9	0.435242		7.98721
LV5-empty	22.1459	6.16514		LV5-Rapsn	332.275	1711.18	0.194179		0.376893				301.222	1711.18	0.176032		0.237736				493.759	1449.12	0.340731		6.25283
LV5-empty	15.3316	9.5831
LV5-empty	22.4039	4.96248
LV5-empty	11.0585	2.53827
LV5-Rapsn	8.84798	2.38985
LV5-Rapsn	5.71811	2.78384
LV5-Rapsn	7.38206	3.95289
LV5-Rapsn	10.0523	2.73365
LV5-Rapsn	10.7128	2.40583
LV5-Rapsn	5.90327	2.50448
LV5-Rapsn	6.92489	2.06832
LV5-Rapsn	3.27454	4.45705
Data for Figure 3L
Group	NR4A1/β-Actin								TSPO/β-Actin								RAPSN/β-Actin
	NR4A1	β-Actin	NR4A1/β-Actin	Mean	Normalized data	Mean	P value	VS	TSPO	β-Actin	TSPO/β-Actin	Mean	Normalized data	Mean	P value	VS	RAPSN	β-Actin	RAPSN/β-Actin	Mean	Normalized data	Mean	P value	VS
pcDNA	1093.59	1300.75	0.840735	0.738474	1.13848	1			724.958	1300.75	0.557337	0.50029	1.11403	1			131.011	1300.75	0.10072	0.112638	0.894191	1
pcDNA	870.261	1492.71	0.583006		0.789475				524.865	1492.71	0.351618		0.702829				168.656	1492.71	0.112987		1.0031
pcDNA	1020.14	1288.58	0.791679		1.07205				762.73	1288.58	0.591916		1.18314				160.05	1288.58	0.124207		1.10271
pcDNA-RapsnWT	276.178	1448.28	0.190694	0.20064	0.258227	0.271696	0.00245773	pcDNA-RapsnWT vs pcDNA	186.323	1448.28	0.128651	0.165449	0.257152	0.330705	0.0134547	pcDNA-RapsnWT vs pcDNA	1033.96	1448.28	0.713924	0.64329	6.33824	1.11846	0.000122852	RapsnWT vs Ctrl
pcDNA-RapsnWT	301.904	1434.47	0.210464		0.284999				218.896	1434.47	0.152598		0.305018				870.518	1434.47	0.606857		5.3877
pcDNA-RapsnWT	273.652	1363.06	0.200763		0.271862				293.192	1363.06	0.215098		0.429946				830.227	1363.06	0.609089		5.40751
pcDNA-Rapsn△RING	990.067	1449.12	0.683222	0.72272	0.925181	0.978667	0.000150248	pcDNA-Rapsn△RING vs pcDNA-RapsnWT	819.84	1449.12	0.565752	0.508679	1.13085	1.01677	0.00706249	pcDNA-Rapsn△RING vs pcDNA-RapsnWT	812.761	1449.12	0.560867	0.645364	4.97939	3.53665	0.97177	pcDNA-Rapsn△RING vs Ctrl
pcDNA-Rapsn△RING	1054.65	1324.51	0.796259		1.07825				763.27	1324.51	0.576266		1.15186				908.122	1324.51	0.685629		6.08704
pcDNA-Rapsn△RING	905.092	1314.24	0.688678		0.93257				504.692	1314.24	0.384017		0.767588				906.298	1314.24	0.689596		6.12225

## Sheet: Table S9
Data for Figure 4A					Data for Figure 3A
Group	PND70-Testicular m6A level	PND70-m6A level in primary Leydig cells			GeneSymbol	methylation quantity
Control	0.104604	0.169036				Control	Control	Control	High-Cd (150 mg/L)	High-Cd (150 mg/L)	High-Cd (150 mg/L)
Control	0.116116	0.204187			Rapsn	-3.35475	-3.55348	-3.08299	-2.67268	-2.4387	-2.0887
Control	0.094139	0.292065			Ube4a	-2.57105	-2.16103	-2.8662	-1.73806	-1.45151	-2.27493
Control	0.10799	0.163867			Smurf1	-2.57105	-2.16103	-2.8662	-1.73806	-1.45151	-2.27493
Ligh-Cd (50 mg/L)	0.133691	0.295167			Syvn1	-1.73153	-1.29089	-1.32885	-0.953872	-0.918624	-1.23567
Ligh-Cd (50 mg/L)	0.145696	0.270354			Dtx1	-0.123151	-0.0588371	-0.189258	0.0866984	0.303529	0.444132
Ligh-Cd (50 mg/L)	0.124304	0.300336			Mdm2	2.75826	3.79412	3.67438	3.765	3.88581	3.82809
Ligh-Cd (50 mg/L)	0.141386	0.38718			Socs7	3.21489	3.90636	3.96968	4.16977	3.97371	4.03624
High-Cd (150 mg/L)	0.177091	0.436805			Stub1	3.18621	3.86993	3.66284	3.91201	3.91349	3.79599
High-Cd (150 mg/L)	0.138308	0.476092			Cbl	2.29084	2.24946	2.81913	2.82815	2.60862	2.78234
High-Cd (150 mg/L)	0.167088	0.450246			Nedd4	-1.92382	-1.4379	-1.76474	-0.873918	-1.20574	-2.24697
High-Cd (150 mg/L)	0.16324	0.407857			March1	-2.08356	-1.88387	-2.55795	-1.78224	-2.09478	-2.11532
					Fancg	-0.318911	0.0383773	0.297248	0.435769	0.166113	-0.20304
					Brca1	-1.02208	-0.878831	-0.984367	-1.02489	-0.826364	-0.890877
					Ube3c	3.08283	3.85246	4.15112	4.09068	3.78186	3.3294
					Ttc3	1.6812	1.63014	2.05745	1.83417	2.12754	1.44203
					Ranbp2	5.91751	6.21144	6.07123	6.06003	6.26206	5.80692
					Ube4b	2.11542	1.88936	1.97488	2.0221	2.04115	1.53597
					Cblc	-2.33113	-1.86174	-2.28723	-1.87101	-2.23286	-2.99466
					Bard1	3.96277	4.50737	4.54436	4.46893	4.36544	3.42879
					Wwp2	-2.43953	-2.36544	-2.49582	-2.62849	-1.77367	-3.74833
Data for Figure 4D				Data for Figure 4E							Data for Figure 4F
Group	Rapsn m6A in testes			Term		Enrichment	P value	Count	Class		Group	Enrichment of Raosn in IgG	Enrichment of Raosn in YTHDC2
	Site1			Protein modification process		3.31655	0.000482453	46	BP		Control	1.17607	5.33332
	Primer1	Primer2		Macromolecule modification		3.65855	0.000219509	49	BP		Control	0.500604	7.75449
Control	1.0127	0.967139		Negative regulation of RNA catabolic process		2.66093	0.00218307	4	BP		Control	1.53201	7.02131
Control	1.02025	1.09344		RNA stabilization		1.96656	0.0108004	3	BP		Control	0.791317	4.5367
Control	0.898415	0.941677		Negative regulation of mRNA catabolic process		1.96656	0.0108004	3	BP		Ligh-Cd (50 mg/L)	0.83145	14.1781
Control	1.06863	0.997747		Catalytic activity		5.08002	8.31724e-06	74	MF		Ligh-Cd (50 mg/L)	0.907958	18.4389
Ligh-Cd (50 mg/L)	1.22812	1.48066		Ubiquitin protein ligase binding		1.38807	0.0409194	6	MF		Ligh-Cd (50 mg/L)	1.18457	11.2694
Ligh-Cd (50 mg/L)	1.99701	1.74897		Enzyme binding		3.71507	0.000192722	36	MF		Ligh-Cd (50 mg/L)	1.27664	14.59
Ligh-Cd (50 mg/L)	1.54578	1.49203		Poly(A) binding		1.65744	0.022007	2	MF		High-Cd (150 mg/L)	1.00422	25.3208
Ligh-Cd (50 mg/L)	1.40955	1.21021		Single-stranded RNA binding		1.38485	0.0412236	3	MF		High-Cd (150 mg/L)	0.713946	20.1407
High-Cd (150 mg/L)	2.35248	2.30311									High-Cd (150 mg/L)	1.07198	26.7919
High-Cd (150 mg/L)	3.51492	3.21126									High-Cd (150 mg/L)	0.90192	21.9255
High-Cd (150 mg/L)	2.16314	2.02124
High-Cd (150 mg/L)	1.82013	2.4927
Data for Figure 4G
	Rapsn mRNA decay
Group	0 h	3 h	6 h
NC siR	0.917611	1.02912	1.00212
NC siR	1.17761	1.02826	0.844985
NC siR	0.904777	0.990798	1.08625
NC siR+ActD	0.999102	0.617222	0.203976
NC siR+ActD	0.990491	0.499388	0.212432
NC siR+ActD	1.01041	0.467907	0.205364
YTHDC2 siR1+ActD	0.998591	0.751427	0.448019
YTHDC2 siR1+ActD	1.00571	0.818767	0.445477
YTHDC2 siR1+ActD	0.995699	0.840221	0.488577
YTHDC2 siR1+ActD	1.02323	0.89887	0.428292
YTHDC2 siR1+ActD	0.989798	0.7981	0.530439
YTHDC2 siR1+ActD	0.986969	0.842091	0.557878
Data for Figure 4I																		Data for Figure 4J
Group	RAPSN/β-Actin								YTHDC2/β-Actin										Relative Rapsn mRNA
	RAPSN	β-Actin	RAPSN/β-Actin	Mean	Normalized data	Mean	P value	VS	YTHDC2	β-Actin	YTHDC2/β-Actin	Mean	Normalized data	Mean	P value	VS		Group	0 h	1.5 h	3 h	6 h
pcDNA	896.595	1141.49	0.785461	0.617147	1.27273	1			83.2312	1141.49	0.0729146	0.0731937	0.996187	1				pcDNA	0.994972	1.08058	1.13053	0.949667
pcDNA	666.852	1263.01	0.527987		0.855528				90.6234	1263.01	0.071752		0.980303					pcDNA	1.1075	1.03237	1.10722	0.999505
pcDNA	660.739	1228.15	0.537994		0.871744				92.0064	1228.15	0.0749145		1.02351					pcDNA	0.965066	0.900904	0.851437	1.20629
YTHDC2WT	247.479	1199.15	0.206379	0.193653	0.334408	0.313788	0.00758086	YTHDC2WT vs pcDNA	627.435	1199.15	0.523235	0.531703	7.14864	7.26432	0.000337019	YTHDC2WT vs pcDNA		pcDNA	0.932461	1.19025	1.00061	1.02182
YTHDC2WT	233.048	1143.17	0.203862		0.33033				691.794	1143.17	0.605156		8.26787					ActD	0.994972	0.783768	0.408338	0.285358
YTHDC2WT	226.294	1325.53	0.170719		0.276627				618.649	1325.53	0.466717		6.37646					ActD	1.1075	0.660569	0.647302	0.270484
YTHDC2△YTH	730.066	1050.95	0.694673	0.676824	1.12562	1.0967	1.76818e-05	YTHDC2△YTHvsYTHDC2WT	478.44	1050.95	0.455245	0.521791	6.21973	7.1289	0.858587	YTHDC2△YTHvsYTHDC2WT		ActD	0.965066	0.754572	0.517362	0.256893
YTHDC2△YTH	765.823	1106.9	0.691862		1.12106				613.262	1106.9	0.554035		7.56943					ActD	0.932461	0.664394	0.495809	0.226107
YTHDC2△YTH	690.316	1072.02	0.643937		1.04341				596.145	1072.02	0.556093		7.59755					YTHDC2WT+ActD	1.00715	0.590658	0.311935	0.144844
																		YTHDC2WT+ActD	0.968041	0.626813	0.265301	0.090207
																		YTHDC2WT+ActD	0.959356	0.549917	0.324974	0.110364
																		YTHDC2WT+ActD	1.06545	0.552777	0.287657	0.065576
																		YTHDC2△YTH +ActD	1.08349	0.742305	0.53075	0.22691
																		YTHDC2△YTH +ActD	0.998185	0.710752	0.731965	0.390401
																		YTHDC2△YTH +ActD	0.833716	0.776901	0.598127	0.296014
																		YTHDC2△YTH +ActD	1.08461	0.785397	0.439166	0.253441
Data for Figure 4L
Group	Flag/β-Actin								YTHDC2/β-Actin
	Flag	β-Actin	Flag/β-Actin	Mean	Normalized data	Mean	P value	VS	YTHDC2	β-Actin	YTHDC2/β-Actin	Mean	Normalized data	Mean	P value	VS
pcDNA empty	0.116159	1576.18	7.36963e-05	7.34109e-05	9.65958e-05	9.62217e-05			79.6034	1576.18	0.050504	0.0563792	0.895791	1
pcDNA empty	0.0970879	1327.99	7.31088e-05		9.58257e-05				89.4066	1327.99	0.0673246		1.19414
pcDNA empty	0.106623	1452.09	7.34277e-05		9.62436e-05				74.505	1452.09	0.0513089		0.910069
Rapsnsite1	1196.57	1644.59	0.727576	0.762935	0.953654	1	3.51435e-06	Rapsnsite1 vs pcDNA empty	77.3691	1644.59	0.0470446	0.0536385	0.834432	0.951389	0.694461	Rapsnsite1 vs pcDNA empty
Rapsnsite1	1012.26	1264.27	0.800662		1.04945				74.4082	1264.27	0.0588545		1.04391
Rapsnsite1	1104.41	1452.09	0.760568		0.996897				79.8886	1452.09	0.0550164		0.975829
Rapsnsite1+YTHDC2	1001.18	1373.9	0.728715	0.69952	0.955147	0.916879	0.144855	Rapsnsite1+YTHDC2 vs Rapsnsite1	357.088	1473.9	0.242275	0.289488	4.29725	5.13466	0.00159465	Rapsnsite1+YTHDC2 vs Rapsnsite1
Rapsnsite1+YTHDC2	989.104	1361.86	0.726289		0.951966				472.935	1361.86	0.347271		6.15957
Rapsnsite1+YTHDC2	870.142	1352.09	0.643555		0.843525				405.012	1452.09	0.278917		4.94717

## Sheet: Table S10
Data for Figure 5A													Data for Figure 5B																				Data for Figure 5C
Group	RAPSN	TSPO	CYP11A1	StAR	17HSD	YTHDC2	IGF2BP1	IGF2BP2	IGF2BP3	YTHDF2	RAPSN		Group	PND70-YTHDC2/β-Actin								PND35-YTHDC2/β-Actin											Group	T content-Sera (ng/ml)	T content -Testes(ng/mg)
Control	1.67511	0.572301	0.665672	0.725463	0.766159	0.752694	1.14604	0.795424	0.877628	1.27248	0.976339			YTHDC2	β-Actin	YTHDC2/β-Actin	Mean	Normalized data	Mean	P value	VS	YTHDC2	β-Actin	YTHDC2/β-Actin	Mean	Normalized data	Mean	P value	VS				AVV9-empty	9.88741	3.7336
Control	0.688874	0.98278	0.694139	0.843764	0.849406	1.10595	1.16361	1.23243	1.28065	1.1394	1.0376		Control	1243.75	1328.48	0.936222	1.08471	0.863106	1			590.34	871.75	0.67719	0.753219	0.899061	1						AVV9-empty	11.7667	5.52091
Control	1.12216	1.02269	1.06863	1.1991	1.02473	1.03123	0.839603	1.22813	0.870492	0.731493	0.939057		Control	1365.86	1112.29	1.22796		1.13207				717.71	849.21	0.84515		1.12205							AVV9-empty	10.6775	4.38267
Control	0.513853	1.42223	1.57156	1.23168	1.3597	1.11013	0.850745	0.74402	0.971227	0.85663	1.04701		Control	1255.23	1333.69	0.941169		0.867667				582.43	880.045	0.661818		0.878653							AVV9-empty	20.3541	5.73119
Ligh-Cd (50 mg/L)	1.72554	0.792207	0.804521	0.801976	0.851753	0.635435	1.55455	0.558291	0.97335	1.29968	4.16475		Control	1377.27	1116.56	1.23349		1.13716				710.226	857.017	0.828719		1.10024							AVV9-empty	9.97113	9.62149
Ligh-Cd (50 mg/L)	3.27809	0.553594	0.410235	0.683527	0.619416	0.416828	1.63904	0.588383	1.2564	0.915218	4.36409		Control	769.363	1024	0.751334	0.714031	0.692658	0.658268	0.0062725	Ligh-Cd vs Ctrl	274.729	821.389	0.334469	0.392242	0.444052	0.520755	0.0010477	Ligh-Cd vs Ctrl				AVV9-empty	20.0817	5.96624
Ligh-Cd (50 mg/L)	1.74029	0.611144	0.660809	0.790121	0.68086	0.498923	1.34028	0.589784	0.927286	1.36759	3.99986		Ligh-Cd (50 mg/L)	645.529	1016.67	0.634942		0.585356				351.425	758.418	0.463365		0.61518							AVV9-empty	15.4218
Ligh-Cd (50 mg/L)	3.44542	0.473049	0.448733	0.283708	0.599621	0.36874	1.82212	0.551234	0.805968	1.78236	4.15021		Ligh-Cd (50 mg/L)	800.041	1028.52	0.77786		0.717113				267.155	829.427	0.322096		0.427626							AVV9-empty	10.1415
High-Cd (150 mg/L)	1.88024	0.655353	0.72079	0.627454	0.635602	0.221779	2.06804	0.505828	1.24571	2.17528	6.02696		Ligh-Cd (50 mg/L)	706.41	1020.84	0.691987		0.637946				344.065	766.225	0.44904		0.59616							AVV9-empty	17.1386
High-Cd (150 mg/L)	3.6056	0.390626	0.250693	0.51695	0.527948	0.13149	2.59036	0.493684	1.22515	3.78894	6.75174		High-Cd (150 mg/L)	276.085	1087.61	0.253846	0.234893	0.234022	0.216549	5.96748e-05	High-Cd vs Ctrl	172.814	792.621	0.218029	0.184973	0.289463	0.245577	3.1374e-05	High-Cd vs Ctrl				AVV9-empty	10.4048
High-Cd (150 mg/L)	3.89215	0.225269	0.242111	0.516341	0.346556	0.099237	2.4916	0.452356	0.893509	2.5919	8.699		High-Cd (150 mg/L)	212.137	1027.81	0.206396		0.190277				151.421	927.361	0.163282		0.216778							High-Cd +AVV9-empty	11.981	1.87779
High-Cd (150 mg/L)	3.22565	0.403278	0.316944	0.605914	0.551665	0.166179	3.23922	0.458956	1.58683	4.9251	7.9599		High-Cd (150 mg/L)	286.663	1091.83	0.262554		0.242049				164.623	801.195	0.205471		0.272791							High-Cd +AVV9-empty	10.0558	1.68474
													High-Cd (150 mg/L)	223.967	1033.17	0.216777		0.199848				143.326	936.09	0.153112		0.203276							High-Cd +AVV9-empty	5.31977	2.63766
																																	High-Cd +AVV9-empty	9.97113	2.76068
																																	High-Cd +AVV9-empty	10.5151	3.83961
																																	High-Cd +AVV9-empty	7.76147	2.31679
Data for Figure 5E																																	High-Cd +AVV9-empty	5.5383
Group	NR4A1/β-Actin								CYP11A1/β-Actin																								High-Cd +AVV9-empty	5.80917
	NR4A1	β-Actin	NR4A1/β-Actin	Mean	Normalized data	Mean	P value	VS	CYP11A1	β-Actin	CYP11A1/β-Actin	Mean	Normalized data	Mean	P value	VS																	High-Cd +AVV9-empty	5.11292
AVV9-empty	352.166	1206.9	0.291795	0.327852	0.890021	1			704.467	1206.9	0.583702	0.610591	0.955962	1																			High-Cd +AVV9-empty	4.28059
AVV9-empty	304.495	1052.74	0.289239		0.882225				636.241	1052.74	0.604365		0.989803																				High-Cd +AVV9-YTHDC2	11.981	6.40423
AVV9-empty	344.499	855.851	0.402522		1.22775				550.917	855.851	0.643707		1.05424																				High-Cd +AVV9-YTHDC2	18.8421	3.89247
High-Cd +AVV9-empty	85.7295	911.798	0.0940225	0.0896332	0.286783	0.273395	0.00311762	High-Cd +AVV9-empty vs AVV9-empty	68.7592	911.798	0.0754106	0.0975872	0.123504	0.159824	2.73962e-05	High-Cd +AVV9-empty vs AVV9-empty																	High-Cd +AVV9-YTHDC2	20.0817	5.19526
High-Cd +AVV9-empty	74.9867	857.925	0.0874047		0.266598				76.0534	857.925	0.0886481		0.145184																				High-Cd +AVV9-YTHDC2	11.7229	4.37239
High-Cd +AVV9-empty	83.5528	955.189	0.0874725		0.266805				122.936	955.189	0.128703		0.210784																				High-Cd +AVV9-YTHDC2	12.5411	4.34112
High-Cd +AVV9-YTHDC2	223.563	1094.53	0.204254	0.218297	0.623007	0.665839	0.00221713	High-Cd +AVV9-YTHDC2 vs High-Cd +AVV9-empty	404.428	1094.53	0.369498	0.365002	0.605148	0.597786	8.08942e-05	High-Cd +AVV9-YTHDC2 vs High-Cd +AVV9-empty																	High-Cd +AVV9-YTHDC2	18.1399	4.14899
High-Cd +AVV9-YTHDC2	320.522	1258.93	0.254598		0.776565				380.408	1058.93	0.359237		0.588343																				High-Cd +AVV9-YTHDC2	13.138
High-Cd +AVV9-YTHDC2	271.256	1383.69	0.196038		0.597946				396.928	1083.69	0.366273		0.599866																				High-Cd +AVV9-YTHDC2	9.59501
																																	High-Cd +AVV9-YTHDC2	13.4543
																																	High-Cd +AVV9-YTHDC2	11.7667
Data for Figure 5G
Group	RAPSN/β-Actin								YTHDC2/β-Actin
	RAPSN	β-Actin	RAPSN/β-Actin	Mean	Normalized data	Mean	P value	VS	YTHDC2	β-Actin	YTHDC2/β-Actin	Mean	Normalized data	Mean	P value	VS
AVV9-empty	189.176	1234.12	0.153289	0.189455	0.809102	1			1448.58	1234.12	1.17378	1.35953	0.863369	1
AVV9-empty	196.366	970.19	0.2024		1.06832				1563.25	970.19	1.61128		1.18518
AVV9-empty	205.513	966.311	0.212678		1.12257				1249.96	966.311	1.29353		0.951456
High-Cd +AVV9-empty	1203.17	1011.03	1.19005	1.09092	6.28143	5.75816	0.00018772	High-Cd +AVV9-empty vs AVV9-empty	368.072	1011.03	0.364058	0.421485	0.267782	0.310023	0.00217674	High-Cd +AVV9-empty vs AVV9-empty
High-Cd +AVV9-empty	1112.51	997.215	1.11562		5.88857				457.765	997.215	0.459044		0.337649
High-Cd +AVV9-empty	1051.82	1087.64	0.967074		5.10449				480.033	1087.64	0.441354		0.324637
High-Cd +AVV9-YTHDC2	285.744	944.868	0.302417	0.291658	1.59625	1.53946	0.000263161	High-Cd +AVV9-YTHDC2 vs High-Cd +AVV9-empty	1243.42	944.868	1.31597	0.966488	0.967962	0.710898	0.0378285	High-Cd +AVV9-YTHDC2 vs High-Cd +AVV9-empty
High-Cd +AVV9-YTHDC2	299.105	1037.84	0.2882		1.5212				859.056	1037.84	0.827735		0.608839
High-Cd +AVV9-YTHDC2	335.009	1178.12	0.284358		1.50092				890.372	1178.12	0.755755		0.555894
Data for Figure 5H			Data for Figure 5I			Data for Figure 5J
Group	Prostatic weight (g)		Group	Prostatic coefficient (g)		Group	NR4A1/β-Actin								TSPO/β-Actin								CYP11A1/β-Actin
AAV9	0.0937		AAV9	0.218925			NR4A1	β-Actin	NR4A1/β-Actin	Mean	Normalized data	Mean	P value	VS	TSPO	β-Actin	TSPO/β-Actin	Mean	Normalized data	Mean	P value	VS	CYP11A1	β-Actin	CYP11A1/β-Actin	Mean	Normalized data	Mean	P value	VS
AAV9	0.0727		AAV9	0.180846		NC siR	534.446	1562.47	0.342052	0.363754	0.940339	1			806.449	1562.47	0.516137	0.490329	1.05263	1			514.737	1562.47	0.329438	0.444026	0.741934	1
AAV9	0.0829		AAV9	0.219894		NC siR	716.982	1634.01	0.438786		1.20627				787.516	1634.01	0.481952		0.982917				932.586	1634.01	0.570734		1.28536
AAV9	0.0803		AAV9	0.204326		NC siR	503.14	1620.81	0.310424		0.853391				766.478	1620.81	0.472897		0.964448				700.041	1620.81	0.431907		0.972706
AAV9	0.0707		AAV9	0.174568		YTHDC2 siR1	277.37	1699.58	0.1632	0.134322	0.448654	0.369265	0.00510508	YTHDC2 siR1 vs NC siR	324.77	1699.58	0.191089	0.151118	0.389716	0.308198	0.000143956	YTHDC2 siR1 vs NC siR	164.556	1699.58	0.0968219	0.108588	0.218054	0.244553	0.00881086	YTHDC2 siR1 vs NC siR
AAV9	0.0699		AAV9	0.170073		YTHDC2 siR1	207.098	1717.92	0.120552		0.33141				223.989	1717.92	0.130384		0.265912				207.222	1717.92	0.120624		0.271659
AAV9	0.0893		AAV9	0.22381		YTHDC2 siR1	202.042	1694.79	0.119213		0.32773				223.512	1694.79	0.131882		0.268966				183.578	1694.79	0.108319		0.243947
AAV9	0.0831		AAV9	0.216971		YTHDC2 siR2	193.146	1660.04	0.11635	0.12652	0.31986	0.347819	0.003791	YTHDC2 siR2 vs NC siR	235.668	1660.04	0.141966	0.142299	0.289532	0.290211	1.5875e-05	YTHDC2 siR2 vs NC siR	225.895	1660.04	0.136078	0.12133	0.306465	0.273251	0.0101618	YTHDC2 siR2 vs NC siR
AAV9	0.0797		AAV9	0.202284		YTHDC2 siR2	199.501	1625.99	0.122695		0.337302				217.646	1625.99	0.133855		0.27299				196.242	1625.99	0.120691		0.27181
AAV9	0.084		AAV9	0.20339		YTHDC2 siR2	212.639	1513.27	0.140516		0.386294				228.62	1513.27	0.151076		0.308112				162.256	1513.27	0.107222		0.241477
AAV9	0.0803		AAV9	0.197297
AAV9	0.0821		AAV9	0.210513
High-Cd +AAV9	0.0541		High-Cd +AAV9	0.136616
High-Cd +AAV9	0.0717		High-Cd +AAV9	0.175735
High-Cd +AAV9	0.0717		High-Cd +AAV9	0.183376
High-Cd +AAV9	0.0602		High-Cd +AAV9	0.154359
High-Cd +AAV9	0.056		High-Cd +AAV9	0.146214
High-Cd +AAV9	0.0468		High-Cd +AAV9	0.115842
High-Cd +AAV9	0.065		High-Cd +AAV9	0.163317
High-Cd +AAV9	0.0539		High-Cd +AAV9	0.15578
High-Cd +AAV9	0.0655		High-Cd +AAV9	0.157074
High-Cd +AAV9	0.0637		High-Cd +AAV9	0.170777
High-Cd +AAV9	0.0536		High-Cd +AAV9	0.144086
High-Cd +AAV9	0.0566		High-Cd +AAV9	0.162644
High-Cd +YTHDC2	0.084		High-Cd +YTHDC2	0.21875
High-Cd +YTHDC2	0.0802		High-Cd +YTHDC2	0.204592
High-Cd +YTHDC2	0.0715		High-Cd +YTHDC2	0.164747
High-Cd +YTHDC2	0.0708		High-Cd +YTHDC2	0.193443
High-Cd +YTHDC2	0.0843		High-Cd +YTHDC2	0.204116
High-Cd +YTHDC2	0.0741		High-Cd +YTHDC2	0.186181
High-Cd +YTHDC2	0.0794		High-Cd +YTHDC2	0.202551
High-Cd +YTHDC2	0.0679		High-Cd +YTHDC2	0.205758
High-Cd +YTHDC2	0.0838		High-Cd +YTHDC2	0.191762
High-Cd +YTHDC2	0.077		High-Cd +YTHDC2	0.223837
High-Cd +YTHDC2	0.0861		High-Cd +YTHDC2	0.21
High-Cd +YTHDC2	0.0731		High-Cd +YTHDC2	0.172
Data for Figure 5K			Data for Figure 5L																											Data for Figure 5M
Group	T in medium (ng/ml)		Group	NR4A1/β-Actin								TSPO/β-Actin								CYP11A1/β-Actin										Group	T in medium (ng/ml)
NC siR	1.6625			NR4A1	β-Actin	NR4A1/β-Actin	Mean	Normalized data	Mean	P value	VS	TSPO	β-Actin	TSPO/β-Actin	Mean	Normalized data	Mean	P value	VS	CYP11A1	β-Actin	CYP11A1/β-Actin	Mean	Normalized data	Mean	P value	VS			PBS	1.62252
NC siR	1.64094		PBS	675.426	1010.11	0.668663	0.598499	1.11723	1			839.649	1010.11	0.831242	1.06134	0.7832	1			1193.36	1010.11	1.18141	1.20533	0.980152	1					PBS	1.46189
NC siR	1.62678		PBS	427.803	957.712	0.446693		0.746356				1104.02	957.712	1.15276		1.08614				1180.36	957.712	1.23248		1.02252						PBS	1.86482
NC siR	1.53208		PBS	634.67	933.146	0.68014		1.13641				1119.79	933.146	1.20001		1.13066				1121.75	933.146	1.20211		0.997329						MG132 (1 μg/per testis/5 days)	1.66752
YTHDC2 siR1	0.937444		MG132 (1 μg/per testis/5 days)	883.82	957.397	0.923149	0.901346	1.54244	1.50601	0.0244611	MG132 vs Ctrl	1043.21	957.397	1.08963	1.17447	1.02666	1.10659	0.434017	MG132 vs Ctrl	1331.31	957.397	1.39056	1.36995	1.15367	1.13657	0.00124781	MG132 vs Ctrl			MG132 (1 μg/per testis/5 days)	1.82988
YTHDC2 siR1	0.940827		MG132 (1 μg/per testis/5 days)	858.672	896.482	0.957823		1.60038				1026.19	896.482	1.14468		1.07853				1233.16	896.482	1.37555		1.14122						MG132 (1 μg/per testis/5 days)	1.45335
YTHDC2 siR1	0.873017		MG132 (1 μg/per testis/5 days)	753.3	915.237	0.823066		1.37522				1179.83	915.237	1.2891		1.2146				1229.84	915.237	1.34374		1.11482						YTHDC2 siR1	0.914174
YTHDC2 siR1	0.937444		YTHDC2 siR1	228.591	966.676	0.236471	0.188584	0.395108	0.315095	0.0069709	YTHDC2 siR1 vs Ctrl	382.892	966.676	0.396091	0.331457	0.373199	0.3123	0.00454682	YTHDC2 siR1 vs Ctrl	186.074	966.676	0.192489	0.181958	0.159697	0.150961	1.46498e-06	YTHDC2 siR1 vs Ctrl			YTHDC2 siR1	0.859521
YTHDC2 siR2	0.92407		YTHDC2 siR1	175.015	957.988	0.18269		0.305247				354.345	957.988	0.369885		0.348507				141.969	957.988	0.148195		0.122949						YTHDC2 siR1	0.90012
YTHDC2 siR2	0.930725		YTHDC2 siR1	145.928	995.48	0.146591		0.244931				227.363	995.48	0.228395		0.215195				204.265	995.48	0.205192		0.170237						MG132+YTHDC2 siR	1.34797
YTHDC2 siR2	0.866898		MG132+YTHDC2 siR	365.596	949.394	0.385084	0.444824	0.643417	0.743234	0.00490194	MG132+YTHDC2 siR vs YTHDC2 siR1	775.615	949.394	0.816958	0.88434	0.769741	0.833229	0.000929407	MG132+YTHDC2 siR vs YTHDC2 siR1	651.359	949.394	0.686078	0.856893	0.569202	0.710918	0.00254349	MG132+YTHDC2 siR vs YTHDC2 siR1			MG132+YTHDC2 siR	1.26638
YTHDC2 siR2	0.920765		MG132+YTHDC2 siR	400.426	918.372	0.436018		0.728519				860.578	918.372	0.937069		0.882911				944.492	918.372	1.02844		0.853243						MG132+YTHDC2 siR	1.21774
			MG132+YTHDC2 siR	505.373	984.42	0.513371		0.857765				884.987	984.42	0.898993		0.847035				842.82	984.42	0.856159		0.710309

[truncated: 27 more sheets: Table S11, Table S12, Table S13, Table S14, Table S15, Table S16, Table S17, Table S18, Table S19, Table S20, Table S21, Table S22, Table S23, Table S24, Table S25, Table S26, Table S27, Table S28, Table S29, Table S30 …]
